# Supplementary material for: Nanosphere Lithography-Enabled Hybrid Ag-Cu Surface-Enhanced Raman Spectroscopy Substrates with Enhanced Absorption of Excitation Light
Source: Biosensors (Basel). 2023 Aug 17;13(8):825. doi: 10.3390/bios13080825 (PMC10452600; doi:10.3390/bios13080825)
Supplement: Supplementary file 1 [file biosensors-13-00825-s001.zip]

Archive with 1 entries (1 files):
- biosensors-2556598-supplementary.pdf
